# Supplementary material for: Airway Colonization in Children with Medical Complexity: Challenges and Management Strategies
Source: J Clin Med. 2025 Jan 27;14(3):848. doi: 10.3390/jcm14030848 (PMC11818586; doi:10.3390/jcm14030848)
Supplement: Supplementary file 1 [file jcm-14-00848-s001.zip]

Archive with 1 entries (1 files):
- jcm-3382222-supplementary.pdf
